# Supplementary material for: Immunoevaluation of a Prokaryotic-Expressed Goose Circovirus Capsid Subunit Vaccine
Source: Microorganisms. 2026 May 29;14(6):1227. doi: 10.3390/microorganisms14061227 (PMC13304447; doi:10.3390/microorganisms14061227)
Supplement: Supplementary file 1 [file microorganisms-14-01227-s001.zip]

Archive with 4 entries (4 files):
- Figure S1.pdf
- Figure S1.png
- Figure S2.pdf
- Figure S2.png
